# Supplementary material for: YAP/TAZ direct commitment and maturation of lymph node fibroblastic reticular cells
Source: Nat Commun. 2020 Jan 24;11:519. doi: 10.1038/s41467-020-14293-1 (PMC6981200; doi:10.1038/s41467-020-14293-1)
Supplement: Supplementary file 3 — Source Data [file 41467_2020_14293_MOESM3_ESM.zip]

Archive with 7 entries (7 files):
- 12-1. Fig1 Source data # NCOMMS-19-19561-C.xlsx
- 12-2. Fig2 Source data # NCOMMS-19-19561-C.xlsx
- 12-3. Fig3 Source data # NCOMMS-19-19561-C.xlsx
- 12-4. Fig4 Source data # NCOMMS-19-19561-C.xlsx
- 12-5. Fig5 Source data # NCOMMS-19-19561-C.xlsx
- 12-6. Fig6 Source data # NCOMMS-19-19561-C.xlsx
- 12-7. Supple Source data # NCOMMS-19-19561-C.xlsx
