# Supplementary material for: YAP/TAZ direct commitment and maturation of lymph node fibroblastic reticular cells
Source: Nat Commun. 2020 Jan 24;11:519. doi: 10.1038/s41467-020-14293-1 (PMC6981200; doi:10.1038/s41467-020-14293-1)
Supplement: Supplementary file 3 — Source Data [file 41467_2020_14293_MOESM3_ESM.zip › 12-1. Fig1 Source data # NCOMMS-19-19561-C.xlsx]

## Sheet: Fig. 1d
Fig. 1d
	BW (g)
	n = 9 or 11 mice/group	WT	Yap/TazΔFRC
	#1	20.7	21.7
	#2	21.5	22.5
	#3	21.5	21.4
	#4	20.6	19.1
	#5	21.9	19.8
	#6	22.2	22.7
	#7	22.9	20.1
	#8	18.8	16
	#9	20.3	20.6
	#10	20.4
	#11	20.1
	Mean	20.9909	20.4333
	SD	1.14495	2.05913
	P value by two-tailed Mann-Whitney U test	0.5892
	LN weight (mg)
	n = 4 mice/group	WT	Yap/TazΔFRC
	#1	4.7667	2.9667
	#2	3.9333	3.4333
	#3	4.6333	3.2333
	#4	4.1	3.5667
	Mean	4.35832	3.3
	SD	0.404046	0.261046
	P value by two-tailed Mann-Whitney U test	0.0286
	Cell counts (106/LN)
	n = 4 mice/group	WT	Yap/TazΔFRC
	#1	4	1.0333
	#2	3.2667	1.6
	#3	4.2	0.9
	#4	4.0333	1.9
	Mean	3.875	1.35833
	SD	0.414865	0.471707
	P value by two-tailed Mann-Whitney U test	0.0286

## Sheet: Fig. 1e
Fig. 1e
	%CD45- population
	n = 4 mice/group	WT	Yap/TazΔFRC
	#1	38.2	23.1
	#2	45	27.5
	#3	36.3	25.3
	#4	55.7	18.7
	Mean	43.8	23.65
	SD	8.7685	3.75722
	P value by two-tailed Mann-Whitney U test	0.0022

## Sheet: Fig. 1f
Fig. 1f
	Ki-67+FRC (%)
	n = 4 mice/group	WT	Yap/TazΔFRC
	#1	4	1.0333
	#2	3.2667	1.6
	#3	4.2	0.9
	#4	4.0333	1.9
	Mean	3.875	1.35833
	SD	0.414865	0.471707
	P value by two-tailed Mann-Whitney U test	0.0286

## Sheet: Fig. 1g
Fig. 1g	FRC cell counts (x 103 LN)
	n = 5/group	WT	Yap/TazΔFRC
	#1	5.07787	1.85275
	#2	6.17875	0.65275
	#3	4.01975	2.8085
	#4	4.48	1.509
	#5	5.13588	1.21925
	Mean	4.97845	1.60845
	SD	0.812857	0.802267
	P value by two-tailed Mann-Whitney U test	0.0079
	BEC cell counts (x 103 LN)
	n = 6/group	WT	Yap/TazΔFRC
	#1	2.84737	1.7465
	#2	4.70137	2.64113
	#3	4.08925	4.22063
	#4	3.95975	3.35763
	#5	2.64463	2.27188
	#6	2.72575	3.42725
	Mean	3.49469	2.94417
	SD	0.867037	0.895754
	P value by two-tailed Mann-Whitney U test	0.3095
	LEC cell counts (x 103 LN)
	n = 5/group	WT	Yap/TazΔFRC
	#1	1.871	0.511875
	#2	1.77525	1.72212
	#3	1.37088	0.674875
	#4	1.10987	1.20513
	#5	1.42725	1.14813
	Mean	1.51085	1.05242
	SD	0.311038	0.478464
	P value by two-tailed Mann-Whitney U test	0.1508

## Sheet: Fig. 1i
Fig. 1i
	Ccl19
	n = 5/group	WT	Yap/TazΔFRC
	#1	0.9883	0.1459
	#2	1.251	0.0771
	#3	1.0091	0.1361
	#4	1.0232	0.3149
	#5	0.7285	0.1834
	Mean	1.00002	0.17148
	SD	0.185386	0.0887765
	P value by two-tailed Mann-Whitney U test	0.0079
	Ccl21
	n = 5/group	WT	Yap/TazΔFRC
	#1	1.1385	0.3653
	#2	1.2545	0.2583
	#3	0.8871	0.3009
	#4	0.9843	0.1801
	#5	0.7357	0.1944
	Mean	1.00002	0.2598
	SD	0.204206	0.0765685
	P value by two-tailed Mann-Whitney U test	0.0079
	Il-7
	n = 5/group	WT	Yap/TazΔFRC
	#1	0.9443	0.4026
	#2	1.0551	0.5615
	#3	0.7206	0.7358
	#4	1.0847	0.7831
	#5	1.1953	0.4787
	Mean	1	0.59234
	SD	0.179944	0.163429
	P value by two-tailed Mann-Whitney U test	0.0317
	Baff
	n = 5/group	WT	Yap/TazΔFRC
	#1	0.8505	0.2026
	#2	1.5225	0.2426
	#3	0.6536	0.1903
	#4	0.9116	0.3223
	#5	1.0618	0.2945
	Mean	1	0.25046
	SD	0.32672	0.0571666
	P value by two-tailed Mann-Whitney U test	0.0079

## Sheet: Fig. 1j
Fig. 1j
	T cell number x 105 LN
	n = 4 mice/group	WT	Yap/TazΔFRC
	#1	1.844	0.5952
	#2	1.8947	0.856
	#3	2.1672	0.7281
	#4	2.4966	0.8835
	Mean	2.10062	0.7657
	SD	0.299716	0.132306
	P value by two-tailed Mann-Whitney U test	0.0286
	B cell number x 105 LN
	n = 4 mice/group	WT	Yap/TazΔFRC
	#1	1.464	0.5487
	#2	1.1074	0.7632
	#3	1.428	0.4518
	#4	1.8392	0.7429
	Mean	1.45965	0.62665
	SD	0.299532	0.151447
	P value by two-tailed Mann-Whitney U test	0.0286

## Sheet: Fig. 1l
	Fig. 1l
	Initial weight (%)
		WT	Yap/TazΔFRC
	#1	100	100
	#2	98.6821	90.4698
	#3	104.524	89.1719
	#4	104.309	85.3103
	#5	101.491	82.082
	#6	103.645	80.3795
	#7	103.466	80.8609
	#8	104.06	81.8747
	#9	106.101	84.0797
	#10	106.51	86.6989
	#11	106.557	88.6091
	#12	107.512	90.0158
	P value by two-tailed Mann-Whitney U test	<0.0001

## Sheet: Fig. 1m
Fig. 1m
	IFN-γ/CD8 (%) : Control
	n = 5 mice/group	WT	Yap/TazΔFRC
	#1	1	0.37
	#2	0.76	0.95
	#3	1.05	0.76
	#4	1.68	1.02
	#5	1.06	0.99
	Mean	1.11	0.818
	SD	0.341174	0.27013
	P value by two-tailed Mann-Whitney U test	0.1032
	IFN-γ/CD8 (%) : Immunized
	n = 7 mice/group	WT	Yap/TazΔFRC
	#1	5	2.16
	#2	5.24	1.06
	#3	1.36	1.23
	#4	6.25	1.93
	#5	6.17	1.57
	#6	5.1	1.75
	#7	5.93	3.28
	Mean	5.00714	1.85429
	SD	1.68884	0.73532
	P value by two-tailed Mann-Whitney U test	0.0111
