# Supplementary material for: YAP/TAZ direct commitment and maturation of lymph node fibroblastic reticular cells
Source: Nat Commun. 2020 Jan 24;11:519. doi: 10.1038/s41467-020-14293-1 (PMC6981200; doi:10.1038/s41467-020-14293-1)
Supplement: Supplementary file 3 — Source Data [file 41467_2020_14293_MOESM3_ESM.zip › 12-2. Fig2 Source data # NCOMMS-19-19561-C.xlsx]

## Sheet: Fig. 2c
Fig. 2c
	LN weight (mg)
	n = 4 or 7 mice/group	WT	Lats1/2ΔFRC
	#1	2.325	1.6333
	#2	2.3	0.7667
	#3	2.1	0.8
	#4	2.3	1
	#5		0.8667
	#6		0.7333
	#7		0.8333
	Mean	2.25625	0.947614
	SD	0.104831	0.314371
	P value by two-tailed Mann-Whitney U test	0.0061
	No. of cells in total
	n = 6 or 10 mice/group	WT	Lats1/2ΔFRC
	#1	0.94	0.000125
	#2	0.91	0.00058333
	#3	0.86	0.0207
	#4	0.88	0.00525
	#5	1.0083	0.0055
	#6	0.9333	0.0055833
	#7	0.8583
	#8	1.025
	#9	0.8667
	#10	0.9667
	Mean	0.92483	0.00629027
	SD	0.0608223	0.00748901
	P value by two-tailed Mann-Whitney U test	0.0002

## Sheet: Fig. 2i
Fig. 2i
	FRCs (%)
	n = 5 or 6 mice/group	WT	Lats1/2ΔFRC
	#1	26.8	15.9
	#2	25.2	13.9
	#3	27.7	13.2
	#4	26.2	12.8
	#5	27.9	12.1
	#6		8.33
	Mean	26.76	12.705
	SD	1.11041	2.50586
	P value by two-tailed Mann-Whitney U test	0.0043
	DN cells (%)
	n = 5 or 6 mice/group	WT	Lats1/2ΔFRC
	#1	36.6	57.7
	#2	32.96	67.4
	#3	34.5	60.8
	#4	30.4	61.7
	#5	32.4	60.1
	#6		55.1
	Mean	33.372	60.4667
	SD	2.32592	4.15436
	P value by two-tailed Mann-Whitney U test	0.0043

## Sheet: Fig. 2j
Fig. 2j
	Nuclear YAP (%)
	n = 5 mice/group	WT	Lats1/2ΔFRC
	#1	3.483	42.3688
	#2	4.8805	40.9921
	#3	2.8911	33.9029
	#4	3.5947	38.5599
	#5	2.8527	40.3743
	Mean	3.5404	39.2396
	SD	0.821071	3.28226
	P value by two-tailed Mann-Whitney U test	0.0079

## Sheet: Fig. 2k
Fig. 2k
	Relative mRNA expression	Ankrd1		Cyr61		Ctgf
	n = 4/group	WT	Lats1/2ΔFRC	WT	Lats1/2ΔFRC	WT	Lats1/2ΔFRC
	#1	1.4006	88.7209	1.2292	5.7875	1.1812	11.5032
	#2	0.6855	41.266	0.9774	3.8758	1.1079	4.2879
	#3	0.909	15.1678	0.8396	1.1045	0.7865	2.9764
	#4	1.1459	45.2281	0.9913	4.953	0.9716	5.9924
	Mean	1.03525	47.5957	1.00937	3.9302	1.0118	6.18997
	SD	0.307673	30.4878	0.161757	2.03987	0.173501	3.75119
	P value by two-tailed Student's t-test	0.0224		0.029		0.0329

## Sheet: Fig. 2l
Fig. 2l
	αSMA density (%)
	n = 5 mice/group	WTFRC-TR	Lats1/2∆FRC-TR
	#1	12.3708	47.5469
	#2	10.7586	48.2536
	#3	10.8215	48.7822
	#4	11.8675	54.0595
	#5	12.385	41.0442
	Mean	11.6407	47.9373
	SD	0.80431	4.6358
	P value by two-tailed Mann-Whitney U test	0.0079
	Col lV density (%)
	n = 5 mice/group	WTFRC-TR	Lats1/2∆FRC-TR
	#1	11.6938	35.689
	#2	10.8212	42.829
	#3	9.8	41.3555
	#4	10.3575	40.2528
	#5	10.1673	44.2483
	Mean	10.568	40.8749
	SD	0.72908	3.26764
	P value by two-tailed Mann-Whitney U test	0.0079
	PDGFRβ density (%)
	n = 5 mice/group	WTFRC-TR	Lats1/2∆FRC-TR
	#1	15.1986	55.4395
	#2	14.1288	55.0851
	#3	18.1084	57.9224
	#4	13.6526	58.0834
	#5	15.4654	64.627
	Mean	15.3108	58.2315
	SD	1.73276	3.83129
	P value by two-tailed Mann-Whitney U test	0.0079
	CCL19 density (%)
	n = 4 or 5 mice/group	WTFRC-TR	Lats1/2∆FRC-TR
	#1	34.7723	0.5778
	#2	41.468	0.8572
	#3	38.9663	0.9807
	#4	42.967	0.9378
	#5	32.9755
	Mean	38.2298	0.838375
	SD	4.27292	0.181104
	P value by two-tailed Mann-Whitney U test	0.0159
	CCL21 density (%)
	n = 4 or 5 mice/group	WTFRC-TR	Lats1/2∆FRC-TR
	#1	38.729	1.1361
	#2	43.2559	0.2921
	#3	43.3803	0.1968
	#4	51.8914	0.8248
	#5	42.8867
	Mean	44.0287	0.61245
	SD	4.80184	0.445231
	P value by two-tailed Mann-Whitney U test	0.0159

## Sheet: Fig. 2m
Fig. 2m
	Relative mRNA expression	Il-7		Icam-1		Vcam-1		Madcam-1		Ltbr
	n = 4/group	WT	Lats1/2ΔFRC	WT	WT	WT	Lats1/2ΔFRC	WT	Lats1/2ΔFRC	WT	Lats1/2ΔFRC
	#1	1.035	0.2812	1.0498	1.28265	0.7064	0.5794	1.163	0.1959	1.28265	1.31377
	#2	0.5425	0.1906	0.6708	0.739504	0.7524	0.0982	0.7688	0.4003	0.739504	1.89276
	#3	1.2867	0.0431	1.2147	1.02268	1.4723	0.1675	1.0666	0.0193	1.02268	0.277801
	#4	1.3843	0.2549	1.169	1.03089	1.278	0.7849	1.0486	0.1714	1.03089	1.79217
	Mean	1.06212	0.19245	1.02608	1.01893	1.05227	0.4075	1.01175	0.196725	1.01893	1.31913
	SD	0.376376	0.106592	0.24684	0.221949	0.381631	0.329265	0.169576	0.156593	0.221949	0.73874
	P value by two-tailed Student's t-test	0.0043		0.0027		0.043		0.0004		0.4659
