# Supplementary material for: YAP/TAZ direct commitment and maturation of lymph node fibroblastic reticular cells
Source: Nat Commun. 2020 Jan 24;11:519. doi: 10.1038/s41467-020-14293-1 (PMC6981200; doi:10.1038/s41467-020-14293-1)
Supplement: Supplementary file 3 — Source Data [file 41467_2020_14293_MOESM3_ESM.zip › 12-3. Fig3 Source data # NCOMMS-19-19561-C.xlsx]

## Sheet: Fig. 3b
Fig. 3b
	LN weight (mg)
	n = 5 mice/group	i-WTΔFRC-TR	i-Yap/TazΔFRC-TR
	#1	3.2	2.3
	#2	2.6	3.3
	#3	3.6	3.3
	#4	2.8667	2.7
	#5	2.7	2.5667
	Mean	2.99334	2.83334
	SD	0.408518	0.449686
	P value by two-tailed Mann-Whitney U test	0.6032
	Cell counts (106/LN)
	n = 5 mice/group	i-WTΔFRC-TR	i-Yap/TazΔFRC-TR
	#1	1.344	1.40767
	#2	1.18733	1.22633
	#3	1.19533	1.28933
	#4	1.41767	1.151
	#5	1.46067	1.494
	Mean	1.321	1.31367
	SD	0.125538	0.137873
	P value by two-tailed Mann-Whitney U test	>0.9999

## Sheet: Fig. 3f
Fig. 3f
	LN weight (mg)
	n = 5 mice/group	WT	Lats1/2i∆FRC	L1/2-Y/Ti∆FRC
	#1	3.1667	1.2667	2.3
	#2	2.6	1.2	3.3
	#3	3.6	1.0667	3.3
	#4	2.8667	0.8667	1.7
	#5	2.7	0.7333	2.5667
	Mean	2.98668	1.02668	2.63334
	SD	0.404559	0.224119	0.684754
	P value by two-tailed Mann-Whitney U test	0.0079 (Lats1/2i∆FRC vs. WT) ; 0.0079 (L1/2-Y/Ti∆FRC vs Lats1/2i∆FRC) ; 0.3889 (L1/2-Y/Ti∆FRC vs. WT)
	Cell counts
	n = 5 mice/group	WT	Lats1/2i∆FRC	L1/2-Y/Ti∆FRC
	#1	6.25	0.8	5.5833
	#2	14.25	1.1667	6.4167
	#3	18	0.6	17.4167
	#4	8.9167	0.3	4.5
	#5	11.5	0.0667	13.4167
	Mean	11.7833	0.58668	9.46668
	SD	4.57294	0.428565	5.65368
	P value by two-tailed Mann-Whitney U test	0.0079 (Lats1/2i∆FRC vs. WT) ; 0.0079 (L1/2-Y/Ti∆FRC vs Lats1/2i∆FRC) ; 0.4206 (L1/2-Y/Ti∆FRC vs. WT)

## Sheet: Fig. 3i
	Fig. 3i
		Nuclear YAP (%)
		n = 5 mice/group	WT	Lats1/2i∆FRC	L1/2-Y/Ti∆FRC
		#1	4.0908	51.6581	3.9332
		#2	2.5507	38.607	12.4219
		#3	4.2988	43.1623	7.3292
		#4	3.2697	45.9951	10.3341
		#5	7.1065	45.0738	10.3891
		Mean	1.5179	46.0851	9.4122
		SD	1.73458	4.73082	3.30956
		P value by two-tailed Mann-Whitney U test	0.0079 (Lats1/2i∆FRC vs. WT) ; 0.0079 (L1/2-Y/Ti∆FRC vs Lats1/2i∆FRC) ; 0.0556 (L1/2-Y/Ti∆FRC vs WT)

## Sheet: Fig. 3k
Fig. 3k
	aSMA density (%)
	n = 5 mice/group	WT	Lats1/2i∆FRC	L1/2-Y/Ti∆FRC
	#1	9.0985	17.2287	7.1099
	#2	10.0747	19.7693	7.8862
	#3	8.1226	17.7764	9.0253
	#4	10.3041	19.6368	9.4884
	#5	11.3596	22.1196	13.1193
	Mean	9.7919	19.3062	9.32582
	SD	1.2316	1.92972	2.31787
	P value by two-tailed Mann-Whitney U test	0.0079 (Lats1/2i∆FRC vs. WT) ; 0.0079 (L1/2-Y/Ti∆FRC vs Lats1/2i∆FRC) ; 0.4206 (L1/2-Y/Ti∆FRC vs WT)
	Collagen IV density (%)
	n = 5 mice/group	WT	Lats1/2i∆FRC	L1/2-Y/Ti∆FRC
	#1	6.6183	16.8164	9.0403
	#2	7.1316	17.1665	6.7401
	#3	5.8032	17.3152	9.1165
	#4	7.2603	18.1568	7.7281
	#5	8.6776	15.3946	8.7208
	Mean	7.0982	16.9699	8.26916
	SD	1.05229	1.00893	1.01826
	P value by two-tailed Mann-Whitney U test	0.0079 (Lats1/2i∆FRC vs. WT) ; 0.0079 (L1/2-Y/Ti∆FRC vs Lats1/2i∆FRC) ; 0.0952 (L1/2-Y/Ti∆FRC vs WT)
	PDGFRβ density (%)
	n = 5 mice/group	WT	Lats1/2i∆FRC	L1/2-Y/Ti∆FRC
	#1	13.8621	31.5818	13.1733
	#2	13.5397	40.1012	17.1333
	#3	13.4573	29.6975	15.1557
	#4	15.7155	26.8094	16.2462
	#5	12.2301	36.2176	15.8601
	Mean	13.7609	32.8815	15.5137
	SD	1.2565	5.29035	1.49041
	P value by two-tailed Mann-Whitney U test	0.0079 (Lats1/2i∆FRC vs. WT) ; 0.0079 (L1/2-Y/Ti∆FRC vs Lats1/2i∆FRC) ; 0.1508 (L1/2-Y/Ti∆FRC vs WT)
	PDPN density (%)
	n = 5 mice/group	WT	Lats1/2i∆FRC	L1/2-Y/Ti∆FRC
	#1	13.6256	43.2992	17.1546
	#2	13.5017	45.6928	18.2779
	#3	12.32	45.7769	17.6186
	#4	15.8506	47.3852	15.0828
	#5	18.5002	44.195	16.7504
	Mean	14.7596	45.2698	16.9769
	SD	2.44961	1.57714	1.20155
	P value by two-tailed Mann-Whitney U test	0.0079 (Lats1/2i∆FRC vs. WT) ; 0.0079 (L1/2-Y/Ti∆FRC vs Lats1/2i∆FRC) ; 0.2222 (L1/2-Y/Ti∆FRC vs WT)

## Sheet: Fig. 3m
Fig. 3m
	Canonical Signaling (IPA)
	Enriched signaling	Activation z score
	NF-κB Signaling	-2.496
	Chemokine Signaling	-2.236
	TNFR1 Signaling	-2
	Lymphotoxin β Receptor Signal	-1.342
	TGF-β Signaling	2.236
	RhoA Signaling	2.828
	Paxillin Signaling	3.162
	Integrin Signaling	3.207
	Actin Cytoskeleton Signaling	3.357
