# Supplementary material for: YAP/TAZ direct commitment and maturation of lymph node fibroblastic reticular cells
Source: Nat Commun. 2020 Jan 24;11:519. doi: 10.1038/s41467-020-14293-1 (PMC6981200; doi:10.1038/s41467-020-14293-1)
Supplement: Supplementary file 3 — Source Data [file 41467_2020_14293_MOESM3_ESM.zip › 12-4. Fig4 Source data # NCOMMS-19-19561-C.xlsx]

## Sheet: Fig. 4b
Fig. 4b
	LTβR (%)
	n = 5 mice/group	WT∆FRC-YR	LTbR∆FRC-YR
	#1	93.1077	12.9266
	#2	88.6171	8.5321
	#3	78.0486	8.781
	#4	95.4065	8.1286
	#5	94.1574	7.9577
	Mean	89.8675	9.2652
	SD	7.08577	2.07239
	P value by two-tailed Mann-Whitney U test	0.0079
	CCL19 (%)
	n = 5 mice/group	WT∆FRC-YR	LTbR∆FRC-YR
	#1	33.5199	9.4104
	#2	34.4772	8.1647
	#3	40.1727	6.156
	#4	43.094	7.6331
	#5	42.1722	7.841
	Mean	38.6872	7.84104
	SD	4.42145	1.16729
	P value by two-tailed Mann-Whitney U test	0.0079
	CCL21 (%)
	n = 5 mice/group	WT∆FRC-YR	LTbR∆FRC-YR
	#1	43.7223	10.1809
	#2	34.2658	6.0877
	#3	34.4586	3.4291
	#4	35.7878	4.4506
	#5	38.1223	3.9175
	Mean	37.2714	5.61316
	SD	3.92061	2.74255
	P value by two-tailed Mann-Whitney U test	0.0079
	αSMA (%)
	n = 5 mice/group	WT∆FRC-YR	LTbR∆FRC-YR
	#1	65.4834	97.7829
	#2	62.8614	105.156
	#3	64.7738	101.509
	#4	60.2693	111.58
	#5	74.9186	123.763
	Mean	65.6613	107.958
	SD	5.55495	10.1966
	P value by two-tailed Mann-Whitney U test	0.0079
	PDGFRβ (%)
	n = 5 mice/group	WT∆FRC-YR	LTbR∆FRC-YR
	#1	87.8178	149.204
	#2	97.612	171.842
	#3	97.5104	166.59
	#4	95.9924	172.406
	#5	95.7647	170.532
	Mean	94.9395	166.115
	SD	4.07001	9.72227
	P value by two-tailed Mann-Whitney U test	0.0079
	Collagen IV (%)
	n = 5 mice/group	WT∆FRC-YR	LTbR∆FRC-YR
	#1	72.3634	149.098
	#2	74.7772	143.959
	#3	75.3154	136.102
	#4	69.3239	169.875
	#5	80.0829	140.965
	Mean	74.3726	148
	SD	3.97449	13.1064
	P value by two-tailed Mann-Whitney U test	0.0079

## Sheet: Fig. 4c
Fig. 4c
	Nuclear YAP (%)
	n = 5 mice/group	WT∆FRC	LTbR∆FRC
	#1	1.8333	52.1798
	#2	2.3839	51.9237
	#3	2.7917	49.2686
	#4	2.3669	56.4543
	#5	3.0484	38.2245
	Mean	2.48484	49.6102
	SD	0.46378	6.86563
	P value by two-tailed Mann-Whitney U test	0.0079
	Nuclear TAZ (%)
	n = 5 mice/group	WT∆FRC	LTbR∆FRC
	#1	15.8333	44.5886
	#2	23.4243	46.7893
	#3	22.7997	49.2532
	#4	25.3331	56.4323
	#5	23.0344	48.5345
	Mean	22.085	49.1196
	SD	3.63455	4.46643
	P value by two-tailed Mann-Whitney U test	0.0079

## Sheet: Fig. 4d
Fig. 4d
		Ankrd1		Cyr61		Ctgf		Acta2
	n = 4 mice/group	WT∆FRC	LTbR∆FRC	WT∆FRC	LTbR∆FRC	WT∆FRC	LTbR∆FRC	WT∆FRC	LTbR∆FRC
	#1	0.477	10.9803	0.9707	7.3037	1.0725	4.2911	0.9924	2.96
	#2	1.316	3.3703	1.2153	6.3876	1.0836	2.7975	0.8398	3.7629
	#3	1.269	3.349	0.8445	6.1612	0.9523	2.6984	1.1052	3.1299
	#4	0.938	10.433	0.9694	4.3625	0.8915	2.6229	1.0626	2.8354
	Mean	1	7.03315	0.999975	6.05375	0.999975	3.10247	1	3.17205
	SD	0.387122	4.24768	0.155273	1.23095	0.0936176	0.795636	0.116487	0.411978
	P value by two-tailed Mann-Whitney U test	0.0286		0.0286		0.0286		0.0286

## Sheet: Fig. 4f
	Fig. 4f

## Sheet: Fig. 4g
Fig. 4g
	Relative mRNA expression of Ankrd1
	n = 3/group	EtOH	4-OH
	#1	0.7319	2.6614
	#2	1.119	2.1357
	#3	1.1491	2.132
	Mean	1	2.3097
	SD	0.232669	0.304587
	P value by two-tailed Student's t-test	0.0041
	Relative mRNA expression of Cyr61
	n = 3/group	EtOH	4-OH
	#1	1.0469	2.1745
	#2	1.0175	1.6224
	#3	0.9356	1.7818
	Mean	1	1.85957
	SD	0.0576768	0.284147
	P value by two-tailed Student's t-test	0.0068
	Relative mRNA expression of Ctgf
	n = 3/group	EtOH	4-OH
	#1	0.763	1.5015
	#2	1.1849	1.7347
	#3	1.0521	1.9088
	Mean	1	1.715
	SD	0.215721	0.204363
	P value by two-tailed Student's t-test	0.0141

## Sheet: Fig. 4i
Fig. 4i
	Vimentin intensity (ratio)
	n = 3/group	EtOH	4-OH
	#1	0.8436	2.9189
	#2	0.9757	2.9598
	#3	1.1807	3.2747
	Mean	1	3.05113
	SD	0.169859	0.194691
	P value by two-tailed Student's t-test	0.0002
	Collagen I intensity (ratio)
	n = 3/group	EtOH	4-OH
	#1	1.06419	4.4944
	#2	0.909017	4.2966
	#3	1.02679	3.605
	Mean	1	4.132
	SD	0.0809825	0.466988
	P value by two-tailed Student's t-test	0.0003

## Sheet: Fig. 4l
Fig. 4l
	aSMA intensity (ratio)
	n = 3/group	Cont	YAP5SA	TAZ4SA
	#1	0.9819	5.6272	8.2694
	#2	0.9534	5.6458	8.4405
	#3	1.0466	8.2733	6.9709
	Mean	0.993967	6.51543	7.8936
	SD	0.0477573	1.52239	0.803648
	P value by two-tailed Student's t-test (vs. Cont)	0.0033 (YAP5SA) ; 0.0001 (TAZ4SA)
	Vimentin intensity (ratio)
	n = 3/group	Cont	YAP5SA	TAZ4SA
	#1	0.927	2.6837	3.024
	#2	1.1251	3.2912	3.1228
	#3	0.9478	2.4269	2.8367
	Mean	0.999967	2.8006	2.9945
	SD	0.108867	0.44385	0.145313
	P value by two-tailed Student's t-test (vs. Cont)	0.0024 (YAP5SA) ; <0.0001 (TAZ4SA)
	Collagen I intensity (ratio)
	n = 3/group	Cont	YAP5SA	TAZ4SA
	#1	1.2866	3.9934	3.8909
	#2	0.9869	2.3957	5.2933
	#3	0.7266	2.5815	3.8963
	Mean	1.00003	2.9902	4.36017
	SD	0.280231	0.873749	0.808122
	P value by two-tailed Student's t-test (vs. Cont)	0.0198 (YAP5SA) ; 0.0024 (TAZ4SA)
