# Supplementary material for: YAP/TAZ direct commitment and maturation of lymph node fibroblastic reticular cells
Source: Nat Commun. 2020 Jan 24;11:519. doi: 10.1038/s41467-020-14293-1 (PMC6981200; doi:10.1038/s41467-020-14293-1)
Supplement: Supplementary file 3 — Source Data [file 41467_2020_14293_MOESM3_ESM.zip › 12-5. Fig5 Source data # NCOMMS-19-19561-C.xlsx]

## Sheet: Fig. 5a
Fig. 5a
	pYAP/YAP (normalized ratio)
	n = 3/group	α-LTβR (-)	α-LTβR (+)
	#1	0.330404	0.885852
	#2	0.318627	0.784431
	#3	0.42013	0.72321
	Mean	0.356387	0.797831
	SD	0.0555162	0.0821448
	P value by two-tailed Student's t-test	0.0015
Fig. 5a

## Sheet: Fig. 5b
Fig. 5b

## Sheet: Fig. 5c
Fig. 5c

## Sheet: Fig. 5d
Fig. 5d

## Sheet: Fig. 5e
Fig. 5e

## Sheet: Fig. 5f
Fig. 5f

## Sheet: Fig. 5h
Fig. 5h
	Ccl19-luciferase reporter activity
	n = 8/group	WT								Mut
		CTL	p52	TAZ	p52+TAZ	p52m	p52m+TAZ	TAZ dWW	TAZ dWW+p52	CTL	p52	TAZ	p52+TAZ	p52m	p52m+TAZ	TAZ dWW	TAZ dWW+p52
	#1	1	7.11649	1.66088	17.4046	1.10133	1.48788	2.12326	3.04108	1	3.25416	1.37977	6.55481	0.858943	1.39333	1.95946	5.04941
	#2	1	5.36141	1.63987	17.0134	1.5192	1.81649	2.52755	3.41485	1	3.06705	2.36702	6.38924	1.20727	1.96616	2.27142	5.55297
	#3	1	5.8331	1.72959	12.3043	1.87474	1.65901	2.44333	2.48458	1	3.90052	1.23304	5.75736	1.26555	1.30255	1.89988	1.85213
	#4	1	7.83339	2.03798	10.2714	2.03614	2.69588	2.59318	3.075	1	4.00394	0.924151	4.50899	1.15209	1.37332	1.87147	1.38586
	#5	1	8.02544	0.755513	11.4797	0.930967	2.0529	0.449616	2.62808	1	1.46819	0.84917	2.92303	0.951685	0.925439	1.31783	2.90303
	#6	1	8.79555	0.954502	11.2017	1.11177	1.94794	0.534924	2.67676	1	2.11569	0.742987	3.93422	0.944787	1.08343	1.20671	3.09483
	#7	1	7.55583	1.02411	11.4132	1.10816	2.26468	0.646847	2.61147	1	2.25908	0.911964	5.09645	1.62814	1.60016	1.90264	4.90243
	#8	1	9.92097	0.996444	17.5015	1.22371	1.67421	0.78518	3.00527	1	1.96977	1.04522	3.60314	1.05036	1.19578	1.28915	3.20089
	Mean	1	7.55527	1.34986	13.5737	1.36325	1.94987	1.51299	2.86714	1	2.7548	1.18167	4.84591	1.13235	1.35502	1.71482	3.49269
	SD	0	1.38765	0.438623	2.93962	0.377819	0.363673	0.922051	0.295303	0	0.87648	0.488316	1.2441	0.228814	0.300375	0.364124	1.43077
	P value by one-way ANOVA	<0.0001 (WT-p52 vs. Mut-p52) ; <0.0001 (WT-p52+TAZ vs. Mut-p52+TAZ) ; <0.0001 (WT-p52+TAZ vs. rest)

## Sheet: Fig. 5j
Fig. 5j
	Relative Ccl19 promoter expression
	n = 3/group	IgG	TAZ	IgG	TAZ
	#1	1	7.19615	1	1.24001
	#2	1	8.56232	1	0.845564
	#3	1	8.27641	1	1.29521
	Mean	1	8.01163	1	1.12693
	SD	0	0.720549	0	0.245226
	P value by two-tailed Student's t-test	<0.0001		0.4207
