# Supplementary material for: YAP/TAZ direct commitment and maturation of lymph node fibroblastic reticular cells
Source: Nat Commun. 2020 Jan 24;11:519. doi: 10.1038/s41467-020-14293-1 (PMC6981200; doi:10.1038/s41467-020-14293-1)
Supplement: Supplementary file 3 — Source Data [file 41467_2020_14293_MOESM3_ESM.zip › 12-6. Fig6 Source data # NCOMMS-19-19561-C.xlsx]

## Sheet: Fig. 6c
Fig. 6c
	Perilipin+ area (%)
	n = 7 mice/group	WT∆FRC-YR	Y/T∆FRC-YR	LTbR∆FRC-YR	LTbR-Y/T∆FRC-YR
	#1	0.52	0.01	0.1	26.59
	#2	0.089	0.02	0.32	16.81
	#3	0.032	0.04	0.2	23.28
	#4	0.01	0.02	0.4	28.92
	#5	0.02	0.05	0.01	19.02
	#6	0.03	0.1	0.03	22.3
	#7	0.05	0.4	0.04	25.78
	Mean	0.107286	0.0914286	0.157143	23.2429
	SD	0.18379	0.139335	0.153917	4.28126
	P value by two-tailed Mann-Whitney U test	0.0006 (LtbR-Y/T∆FRC-YR vs. WT∆FRC-YR); 0.0006 (LtbR-Y/T∆FRC-YR vs. Y/T∆FRC-YR); 0.0006 (LtbR-Y/T∆FRC-YR vs. LtbR∆FRC-YR)
	Perilipin+ area (%)
	n = 6 mice/group	i-WT∆FRC-YR	i-Yap/Taz∆FRC-YR	i-LTbR∆FRC-YR	i-LTbR-Y/T∆FRC-YR
	#1	0.1	0.01	0.1	16.49
	#2	0.02	0.2	0.2	8.37
	#3	0.2	0.01	0.3	10.14
	#4	0.01	0.03	0.02	9.35
	#5	0.01	0.1	0.01	8.39
	#6	0.04	0.2	0.02	20.78
	Mean	0.0633333	0.0916667	0.108333	12.2533
	SD	0.0750111	0.0902035	0.118729	5.16826
	P value by two-tailed Mann-Whitney U test	0.0022 (i-LtbR-Y/T∆FRC-YR vs. i-WT∆FRC-YR); 0.0022 (i-LtbR-Y/T∆FRC-YR vs. i-Y/T∆FRC-YR); 0.0022 (i-LtbR-Y/T∆FRC-YR vs. i-LtbR∆FRC-YR)

## Sheet: Fig. 6g
Fig. 6g
	Pparg
	n = 4/group	EtOH	4-OHT
	#1	1.183	2.4521
	#2	0.7537	2.1447
	#3	0.9942	3.1422
	#4	1.128	2.9115
	Mean	1.01473	2.66263
	SD	0.191227	0.448887
	P value by two-tailed Mann-Whitney U test	0.0286
	Cebpa
	n = 4/group	EtOH	4-OHT
	#1	1.4335	3.2427
	#2	1.0343	2.7874
	#3	0.8888	3.3724
	#4	0.7589	4.7134
	Mean	1.02887	3.52897
	SD	0.292266	0.828506
	P value by two-tailed Mann-Whitney U test	0.0286

## Sheet: Fig. 6i
	Fig. 6i

## Sheet: Fig. 6k
Fig. 6k
	Pdpn
	n = 4/group	Control	TAZ4SA
	#1	1.28627	1.88269
	#2	1.30841	1.702
	#3	0.843007	2.39387
	#4	0.704842	2.43829
	Mean	1.03563	2.10421
	SD	0.307547	0.368036
	P value by two-tailed Student's t-test	0.0043
	Vcam1
	n = 4/group	Control	TAZ4SA
	#1	0.938976	1.53735
	#2	1.06974	1.42675
	#3	1.05034	1.75346
	#4	0.947851	1.75854
	Mean	1.00173	1.61903
	SD	0.0678936	0.164498
	P value by two-tailed Student's t-test	0.0005
	Ccl19
	n = 4/group	Control	TAZ4SA
	#1	0.657532	1.62428
	#2	0.561996	1.67485
	#3	2.00339	2.73448
	#4	1.35078	2.05938
	Mean	1.14342	2.02325
	SD	0.672482	0.512419
	P value by two-tailed Student's t-test	0.018
