# Supplementary material for: YAP/TAZ direct commitment and maturation of lymph node fibroblastic reticular cells
Source: Nat Commun. 2020 Jan 24;11:519. doi: 10.1038/s41467-020-14293-1 (PMC6981200; doi:10.1038/s41467-020-14293-1)
Supplement: Supplementary file 3 — Source Data [file 41467_2020_14293_MOESM3_ESM.zip › 12-7. Supple Source data # NCOMMS-19-19561-C.xlsx]

## Sheet: Supplementary Fig. 1d, e
Supplementary Fig. 1d
	Caspase-3+ FRCs (%)
	n = 4 mice/group	WTΔFRC-TR	Yap/TazΔFRC-TR
	#1	0	0
	#2	0	0
	#3	0	0
	#4	0	0
	Mean	0	0
	SD	0	0
	P value by two-tailed Mann-Whitney U test	>0.9999
Supplementary Fig. 1e
	BrdU+ FRCs (%)
	n = 4 mice/group	WTΔFRC-TR	Yap/TazΔFRC-TR
	#1	2.45	1.325
	#2	2.715	1.195
	#3	2.97	1.275
	#4	2.68	1.205
	Mean	2.70375	1.25
	SD	0.212892	0.0613732
	P value by two-tailed Mann-Whitney U test	0.0286
	7-AAD- FRCs (%)
	n = 4 mice/group	WTΔFRC-TR	Yap/TazΔFRC-TR
	#1	0.52	0.53
	#2	0.37	0.22
	#3	0.34	0.44
	#4	0.53	0
	Mean	0.44	0.2975
	SD	0.0989949	0.237259
	P value by two-tailed Mann-Whitney U test	0.5429

## Sheet: Supplementary Fig. 2b
Supplementary Fig. 2b	LN weight (mg)
	n = 6 mice/group	WT	YapΔFRC	TazΔFRC	Yap/TazΔFRC
	#1	4.1	4.2	4.2	3.2
	#2	3.8	4.7	3.9	3.2
	#3	4.5	4.8	3.8	3.7
	#4	4.2	3.4	3.4	3.2
	#5	4.3	4.4	4.3	2.4
	#6	4.3	4.5	4.5	2.5
	Mean	4.2	4.33333	4.01667	3.03333
	SD	0.236643	0.504645	0.397073	0.492612
	P value by two-tailed Mann-Whitney U test	0.0022 (Yap/TazΔFRC vs. WT); 0.0043 (Yap/TazΔFRC vs. YapΔFRC); 0.0043 (Yap/TazΔFRC vs. TazΔFRC)
	Cell counts (106/LN)
	n = 6 mice/group	WT	YapΔFRC	TazΔFRC	Yap/TazΔFRC
	#1	3.83	3.98	3.92	1.91
	#2	4.09	4.74	4.31	2.21
	#3	4.02	4.01	3.67	1.76
	#4	4.56	4.41	3.86	1.66
	#5	4.33	3.83	3.59	1.59
	#6	3.97	4.7	3.64	2.01
	Mean	4.13333	4.27833	3.83167	1.85667
	SD	0.266133	0.392501	0.267837	0.232522
	P value by two-tailed Mann-Whitney U test	0.0022 (Yap/TazΔFRC vs. WT); 0.0022 (Yap/TazΔFRC vs. YapΔFRC); 0.0022 (Yap/TazΔFRC vs. TazΔFRC)

## Sheet: Supplementary Fig. 3a,b
Supplementary Fig. 3a					Supplementary Fig. 3b
	Ki-67+ T cells (%)					BrdU+ T cells (%)
	n = 4 mice/group	WT	Yap/TazΔFRC			n = 4 mice/group	WT	Yap/TazΔFRC
	#1	5	6			#1	2.26	2.57
	#2	6	4.8			#2	1.94	2.23
	#3	4	4.6			#3	2.11	1.72
	#4	4.4	5			#4	2.03	1.63
	Mean	4.85	5.1			Mean	2.085	2.0375
	SD	0.869866	0.621825			SD	0.135769	0.442521
	P value by two-tailed Mann-Whitney U test	0.6571				P value by two-tailed Mann-Whitney U test	0.8857
	Ki-67+ B cells (%)					7-AAD- T cells (%)
	n = 4 mice/group	WT	Yap/TazΔFRC			n = 4 mice/group	WT	Yap/TazΔFRC
	#1	0	0			#1	4.86	4.63
	#2	0	0			#2	4.18	3.87
	#3	0	0			#3	4.23	4.02
	#4	0	0			#4	3.94	4.12
	Mean	0	0			Mean	4.3025	4.16
	SD	0	0			SD	0.39263	0.329747
	P value by two-tailed Mann-Whitney U test	>0.9999				P value by two-tailed Mann-Whitney U test	0.4857
	Caspase-3+ T cells (%)					BrdU+ B cells (%)
	n = 4 mice/group	WT	Yap/TazΔFRC			n = 4 mice/group	WT	Yap/TazΔFRC
	#1	5.5	5.5			#1	0.012	0.36
	#2	6	7			#2	0.22	0.03
	#3	5	4			#3	0.11	0.12
	#4	7	6			#4	0.15	0.13
	Mean	5.875	5.625			Mean	0.123	0.16
	SD	0.853913	1.25			SD	0.0868485	0.140712
	P value by two-tailed Mann-Whitney U test	0.9714				P value by two-tailed Mann-Whitney U test	0.8857
	Caspase-3+ B cells (%)					7-AAD- B cells (%)
	n = 4 mice/group	WT	Yap/TazΔFRC			n = 4 mice/group	WT	Yap/TazΔFRC
	#1	2.7	3			#1	1.2	2.02
	#2	3.2	3.2			#2	2.1	3.2
	#3	2.5	2.2			#3	3.1	2
	#4	2.2	2.5			#4	2.4	1.8
	Mean	2.65	2.725			Mean	2.2	2.255
	SD	0.420317	0.457347			SD	0.787401	0.637783
	P value by two-tailed Mann-Whitney U test	0.9714				P value by two-tailed Mann-Whitney U test	0.8857

## Sheet: Supplementary Fig. 3c
Supplementary Fig. 3c
		Ccl19		Ccl21		Cxcl12		Baff		Cxcl13		Ccl27
	n = 3 or 4/group	WT	Yap/TazΔFRC	WT	Yap/TazΔFRC	WT	Yap/TazΔFRC	WT	Yap/TazΔFRC	WT	Yap/TazΔFRC	WT	Yap/TazΔFRC
	#1	0.8216	0.3821	0.6281	0.0992	1.14081	0.130318	0.685506	0.049053	0.710043	1.26584	1.18448	1.52069
	#2	1.0524	0.477	0.9033	0.2567	1.17626	0.48061	0.690146	0.404544	0.875953	1.88465	0.609939	0.516673
	#3	0.8561	0.2887	1.2788	0.079	0.877617	0.420803	1.61286	0.409159	1.01779	3.08874	1.15709	0.684266
	#4	1.27		1.1898		0.805311		1.01149		1.39621		1.0485
	Mean	1.00002	0.3826	1	0.144967	1	0.34391	1	0.287585	1	2.07974	1	0.907209
	SD	0.206704	0.094151	0.295191	0.0972896	0.18599	0.187378	0.436136	0.206588	0.292554	0.926979	0.266588	0.537856
	P value by two-tailed Student's t-test	0.0052		0.0052		0.0058		0.0497		0.0744		0.7724

## Sheet: Supplementary Fig. 4b,d
Supplementary Fig. 4b				Supplementary Fig. 4d
	HSC (%)					CD45+ T cells (%)
	n = 4 mice/group	WT	Yap/TazΔFRC			n = 7-8 mice/group	WT	Yap/TazΔFRC
	#1	0.13	0.12			#1	12.1	16.2
	#2	0.089	0.11			#2	13.1	14.1
	#3	0.1	0.09			#3	11.1	15.5
	Mean	0.106333	0.106667			#4	11.4	14.3
	SD	0.0212211	0.0152753			#5	13.8	15.8
	P value by two-tailed Mann-Whitney U test	>0.9999				#6	19.6	13.7
						#7	13.6	15
						#8	12.2
	Cells (107/BM)					Mean	13.3625	14.9429
	n = 7-8 mice/group	WT	Yap/TazΔFRC			SD	2.70288	0.939605
	#1	63	144.5			P value by two-tailed Mann-Whitney U test	0.166539
	#2	156.5	135
	#3	131.5	148
	#4	123	156			CD45+ B cells (%)
	#5	129	133			n = 7-8 mice/group	WT	Yap/TazΔFRC
	#6	137.5	92			#1	21	18
	#7	129	182			#2	21	19.2
	#8	137				#3	19.2	16.8
	Mean	125.812	141.5			#4	21.7	20.5
	SD	27.2802	27.284			#5	18.6	17.3
	P value by two-tailed Mann-Whitney U test	0.1789				#6	20.8	17.9
						#7	17.8	21.4
						#8	18.7
						Mean	19.85	18.7286
						SD	1.43825	1.70657
						P value by two-tailed Mann-Whitney U test	0.19024
						Total cells / Thymus
						n = 7-8 mice/group	WT	Yap/TazΔFRC
						#1	528	769
						#2	606	678
						#3	620	762
						#4	665	616
						#5	668	856
						#6	626	698
						#7	726	632
						#8	703
						Mean	642.75	715.857
						SD	62.1168	84.9989
						P value by two-tailed Mann-Whitney U test	0.0770575
						Thymus mass
						n = 7-8 mice/group	WT	Yap/TazΔFRC
						#1	65.1	99.9
						#2	77.2	88.7
						#3	73.6	60.8
						#4	87.8	88
						#5	76.6	59.3
						#6	78.7	89.1
						#7	86.8	63.7
						#8	93.8
						Mean	79.95	78.5
						SD	9.11482	16.6612
						P value by two-tailed Mann-Whitney U test	0.834558

## Sheet: Supplementary Fig. 4f,i
Supplementary Fig. 4f					Supplementary Fig. 4i
		CD45+ T cells (%)				CD45+ T cells (%)
		n = 7-8 mice/group	WT	Yap/TazΔFRC		n = 4 mice/group	WT	Yap/TazΔFRC
		#1	30.3	24.6		#1	50.4	48
		#2	19.4	29.7		#2	53	43.6
		#3	26.6	30.6		#3	45.1	38.6
		#4	26	28.4		Mean	49.5	43.4
		#5	22	30.2		SD	4.02616	4.70319
		#6	26.2	33.5		P value by two-tailed Mann-Whitney U test	0.2
		#7	28.1	33.3
		#8	37.9
		Mean	27.0625	30.0429		CD45+ B cells (%)
		SD	5.5477	3.03692		n = 4 mice/group	WT	Yap/TazΔFRC
		P value by two-tailed Mann-Whitney U test	0.152			#1	23.9	28.3
						#2	22.2	30.4
						#3	25.9	34.1
		CD45+ B cells (%)				Mean	24	30.9333
		n = 7-8 mice/group	WT	Yap/TazΔFRC		SD	1.85203	2.93655
		#1	49.8	55.9		P value by two-tailed Mann-Whitney U test	0.1
		#2	58.8	51.8
		#3	60.7	47
		#4	46.4	51.5		CD45+ DCs (%)
		#5	49.6	53.7		n = 4 mice/group	WT	Yap/TazΔFRC
		#6	52.7	47.5		#1	2.95	1.31
		#7	51.8	48.1		#2	2.84	1.6
		#8	43.1			#3	2	1.88
		Mean	51.6125	50.7857		Mean	2.59667	1.59667
		SD	5.88495	3.37956		SD	0.519647	0.285015
		P value by two-tailed Mann-Whitney U test	0.8901			P value by two-tailed Mann-Whitney U test	0.1

## Sheet: Supplementary Fig. 5b,c
Supplementary Fig. 5b				Supplementary Fig. 5c
	IL-2/CD4 (%) : Control
	n = 5 mice/group	WT	Yap/TazΔFRC		Anti-A/PR/8 IgG : Control
	#1	0.46	0.14		n = 6 mice/group	WT	Yap/TazΔFRC
	#2	0.37	1.03		#1	3	3
	#3	0.37	0.18		#2	4	4
	#4	0.2	0.096		#3	3	3
	#5	0.52	0.3		#4	5	4
	Mean	0.384	0.3492		#5	4	2
	SD	0.120955	0.388076		Mean	3.8	3.2
	P value by two-tailed Mann-Whitney U test	0.2063			SD	0.83666	0.83666
					P value by two-tailed Mann-Whitney U test	0.4841
	IL-2/CD4 (%) : Immunized
	n = 7 mice/group	WT	Yap/TazΔFRC		Anti-A/PR/8 IgG : Immunized
	#1	2.9	5.18		n = 6 mice/group	WT	Yap/TazΔFRC
	#2	3.89	1.27		#1	14	10
	#3	1.18	4.53		#2	15	12
	#4	3.16	4.35		#3	17	15
	#5	4.85	3.18		#4	15	13
	#6	4.16	2.77		#5	12	14
	#7	4.53	3.65		#6	11	16
	Mean	3.52429	3.56143		Mean	14	13.3333
	SD	1.24666	1.30448		SD	2.19089	2.16025
	P value by two-tailed Mann-Whitney U test	0.9295			P value by two-tailed Mann-Whitney U test	0.6645

## Sheet: Supplementary Fig. 6d,f
Supplementary Fig. 6d	FRC area (μm2/cell)				Supplementary Fig. 6d
	n = 53 or 80/group	WTFRC-TR	Yap/TazΔFRC-TR			Naked ER-TR7+ conduit (%)
	#1	118.81	121.9			n = 4 mice/group	WT	Yap/TazΔFRC
	#2	105.91	200.08			#1	6.7967	30.0036
	#3	58.14	104.53			#2	6.4507	37.7837
	#4	80.11	211.13			#3	4.4024	38.3825
	#5	112.49	164.43			#4	8.0335	26.7655
	#6	118.12	145.64			Mean	6.42082	33.2338
	#7	134.5	166.92			SD	1.50742	5.75858
	#8	89.65	130.29			P value by two-tailed Mann-Whitney U test	0.0286
	#9	103.8	204.81
	#10	143.19	223.17
	#11	87.42	262.13
	#12	55.38	197.28		Supplementary Fig. 6f
	#13	95.89	204.85			Naked ER-TR7+ conduit (%)
	#14	119.75	218.18			n = 4 mice/group	WT	Yap/TazΔFRC
	#15	112.96	228.71			#1	12.5	50
	#16	83.51	278.81			#2	0	33.3333
	#17	97.78	190.19			#3	0	57.1429
	#18	113.99	172.43			#4	11.1111	42.8571
	#19	192.21	108.27			Mean	5.90278	45.8333
	#20	71.9	141.34			SD	6.83948	10.1715
	#21	87.59	198.87			P value by two-tailed Mann-Whitney U test	0.0286
	#22	79.81	172.6
	#23	101.65	235.85
	#24	73.53	154.07
	#25	94.13	180.3			Irregular fibril (%)
	#26	73.7	103.46			n = 4 mice/group	WT	Yap/TazΔFRC
	#27	111.54	144.26			#1	0	37.5
	#28	79.98	289.52			#2	14.2857	22.2222
	#29	152.73	36.98			#3	0	28.5714
	#30	206.1	177.16			#4	11.1111	33.3333
	#31	139.79	72.11			Mean	6.3492	30.4067
	#32	84.11	64.41			SD	7.4451	6.56339
	#33	108.83	107.97			P value by two-tailed Mann-Whitney U test	0.0286
	#34	112.87	236.5
	#35	64.16	63.51
	#36	121.13	169.81
	#37	107.93	184.94
	#38	80.32	99.76
	#39	91.37	186.75
	#40	92.28	152.82
	#41	128.53	85.4
	#42	71.34	68.28
	#43	96.15	84.92
	#44	58.05	76.67
	#45	84.49	130.42
	#46	103.41	75.03
	#47	85.66	98.51
	#48	76.07	196.12
	#49	161.42	106.64
	#50	56.07	127.54
	#51	148.35	66.13
	#52	68.54	88.41
	#53	136.91	91.25
	#54	127.97
	#55	110.04
	#56	115.93
	#57	103.41
	#58	103.5
	#59	188.04
	#60	76.71
	#61	96.66
	#62	70.52
	#63	108.36
	#64	118.51
	#65	74.43
	#66	114.89
	#67	188.17
	#68	105
	#69	67.25
	#70	102.98
	#71	75.38
	#72	97.78
	#73	117.82
	#74	86.47
	#75	88.32
	#76	118.89
	#77	115.45
	#78	105.26
	#79	89.78
	#80	60.89
	Mean	103.281	150.982
	SD	31.3462	61.6138
	P value by two-tailed Mann-Whitney U test	<0.0001

## Sheet: Supplementary Fig. 7b,c
Supplementary Fig. 7b
	BW (g)
	n = 4 or 8 mice/group	WT	Lats1/2ΔFRC
	#1	9.9	4.4
	#2	9.2	5.5
	#3	8.1	6.7
	#4	8	5.9
	#5		5.8
	#6		4.7
	#7		4.5
	#8		4.2
	Mean	8.8	5.2125
	SD	0.912871	0.891928
	P value by two-tailed Mann-Whitney U test	0.004
	Body length (mm)
	n = 5 or 8 mice/group	WT	Lats1/2ΔFRC
	#1	65	56
	#2	64	58
	#3	70	50
	#4	66	48
	#5	67	51
	#6	64
	#7	65
	#8	62
	Mean	65.375	52.6
	SD	2.38672	4.219
	P value by two-tailed Mann-Whitney U test	0.0016
Supplementary Fig. 7c
	Days after birth
	n = 15 mice/group	WT	Lats1/2ΔFRC
	#1	25	17
	#2	25	17
	#3	25	18
	#4	25	18
	#5	25	18
	#6	25	18
	#7	25	18
	#8	25	19
	#9	25	19
	#10	25	19
	#11	25	19
	#12	25	20
	#13	25	20
	#14	25	20
	#15	25	21
	Mean	25	19.625
	SD	0	0.744024
	P value by log-rank test	<0.0001

## Sheet: Supplementary Fig. 7f,h
Supplementary Fig. 7f
	Cell counts (x103/LN)	FRC		BEC		LEC
	n = 6 mice/group	WT	Lats1/2ΔFRC	WT	Lats1/2ΔFRC	WT	Lats1/2ΔFRC
	#1	7.3395	0.333	5.87975	0.290125	3.417	0.093625
	#2	6.33338	0.232125	7.78575	0.150625	2.34187	0.042
	#3	7.72562	0.2245	6.98262	0.22625	3.81775	0.062125
	#4	7.89065	0.259375	7.791	0.26225	4.51962	0.0575
	#5	6.59975	0.490375	4.32613	0.84125	3.21175	0.1405
	#6	7.89855	0.3165	2.54162	1.08125	0.74075	0.065125
	Mean	7.29791	0.309312	5.88448	0.475292	3.00812	0.0768125
	SD	0.680373	0.0990366	2.10042	0.386837	1.32164	0.0354287
	P value by two-tailed Mann-Whitney U test	0.0022		0.0022		0.0022
Supplementary Fig. 7h
	Nuclear YAP (%)
	n = 3 mice/group	WTFRC-TR	Lats1/2ΔFRC-TR
	#1	29.9	44.4
	#2	21.2	55.5
	#3	24.1	66.7
	Mean	25.0667	55.5333
	SD	4.42982	11.15
	P value by two-tailed Student's t-test	0.0117
	Nuclear TAZ (%)
	n = 3 mice/group	WTFRC-TR	Lats1/2ΔFRC-TR
	#1	31.5	64.8
	#2	22.4	55.9
	#3	28.2	51.3
	Mean	27.3667	57.3333
	SD	4.60688	6.86319
	P value by two-tailed Student's t-test	0.0032

[truncated: 12 more sheets: Supplementary Fig. 8c,d, Supplementary Fig. 9g, Supplementary Fig. 10b, Supplementary Fig 10d,f, Supplementary Fig. 10i,l, Supplementary Fig. 11b,d, Supplementary Fig. 13b, Supplementary Fig. 13c, Supplementary Fig. 13e, Supplementary Fig. 13f, Supplementary Fig. 13h, Supplementary Fig. 14a,b]
